# Supplementary material for: Harvesting multipotent progenitor cells from a small sample of tonsillar biopsy for clinical applications
Source: Stem Cell Res Ther. 2017 Jul 27;8:174. doi: 10.1186/s13287-017-0619-x (PMC5531028; doi:10.1186/s13287-017-0619-x)
Supplement: Additional file 1: — Supplementary Table 1. (XLSX 12 kb) [file 13287_2017_619_MOESM1_ESM.xlsx]

## Sheet: Sheet1
SAMPLE	CD90+ / CD44+ (Average %)	SEM	CD105+ / CD73+ (Average %)	SEM	CD19- (Average %)	SEM	HLA-DR- (Average %)	SEM	KI67+ (Average %)	SEM	BrdU+ / PCNA+ (Average %)	SEM	Osteogenic differentiataion	Chondrogenic differentiataion	Adipogenic differentiataion
Bm-MPC	99.3667	0.145297	97.8333	0.578312	98.0333	0.578312	98.9	0.6245	89.45	0.05	57.55	1.35	High	High	Moderate
Donor 1	99.5667	0.185592	97.35	1.18392	98.25	1.18392	99.6	0.057735	87.475	1.525	50.35	1.15	High	High	High
Donor 2	99.5	0.057735	97.2667	1.94108	95.1667	1.94108	99.5333	0.0881917	88.17	2.27	43.05	0.85	High	High	High
Donor 3	97.8	0.11547	98.3	0.360555	97	0.360555	99.9667	0.0333333	89.6	0.57	52.2	0.45	High	High	Moderate
Donor 4	99.4333	0.185592	97.4333	0.448454	96.9667	0.448454	99.9	1.00486e-14	85.8605	0.5105	50.05	2.55	High	High	High
Donor 5	99.5667	0.120185	96.7667	0.366667	97.0333	0.366667	99.9333	0.0333333	87.905	0.995	54.9	1.2	High	High	High
Donor 6	99.5	0.244949	99.6667	0.251661	99.6	0.251661	99.25	0.530723	87.1	0.25	57.3	0.8	High	High	High
Donor 7	98.1667	1.1348	96.7667	0.405518	96.5333	0.405518	96.5667	1.63741	86.19	0.69	55.65	0.35	High	High	ND
Donor 8	96.6	0.887318	99.2	0.635959	98.8333	0.635959	98.8	0.897218	80.955	0.835	50.25	1.05	High	High	High
Donor 9	99.4	0.139044	96.4333	0.202759	97.8667	0.202759	99.9	0.08	89.45	0.45	51.25	2.05	High	ND	High
Donor 10	99.1	0.11547	96.8667	0.208167	98.2	0.208167	99.9333	0.0666667	84.98	1.08	51.7	2	High	High	High
Donor 11	99.2333	0.145297	97.0333	0.437163	97.7667	0.437163	99.9333	0.0333333	87	0.4	52.5	0.4	High	High	High
Donor 12	98.6	0.11547	96.5667	0.328295	97.5667	0.328295	99.9333	0.0333333	87.735	4.265	56.3	0.8	High	High	High
Donor 13	98.1667	0.578312	97.7	0.635959	96.8333	0.635959	99.0333	0.290593	86.7	1.3	54.2	2	High	ND	High
Donor 14	95.1333	0.328295	98.0333	0.816497	97.4667	0.683943	99	0.1	91.3	1	56.9	0.1	High	ND	High
Average	98.6089		97.5478		97.5411		99.3456		87.3247		52.9433
SEM	0.343261		0.251632		0.279267		0.236114		0.644064		1.02332
